# Supplementary material for: Meta-analysis of neoadjuvant immunotherapy for non-metastatic colorectal cancer
Source: Front Immunol. 2023 Jan 27;14:1044353. doi: 10.3389/fimmu.2023.1044353 (PMC9911889; doi:10.3389/fimmu.2023.1044353)
Supplement: Supplementary file 1 [file DataSheet_1.zip]

Archive with 9 entries (9 files):
- Supplementary Material 1.pdf
- Supplementary Material 2.doc
- Supplementary Material 3.doc
- Supplementary Material 4.doc
- Supplementary Material 5.doc
- Supplementary Material 6.doc
- Supplementary Material 7.doc
- Supplementary Material 8.doc
- Supplementary Material 9.doc
